# Supplementary material for: In situ experimental evidences for responses of abyssal benthic biota to shifts in phytodetritus compositions linked to global climate change
Source: Glob Chang Biol. 2021 Sep 23;27(23):6139–55. doi: 10.1111/gcb.15882 (PMC9293103; doi:10.1111/gcb.15882)
Supplement: Supplementary file 2 — Table S1‐9 [file GCB-27-6139-s002.xlsx]

## Sheet: Suppl_Table1
Supplementary Table 1. Summary of in situ incubation experiments.
Station	Experimental duration	in situ chamber type	13C- and 15N-labeled phytoplankton	push corers	Sediment TOC	Porewater DIC	Porewater nutrients	Mega-fauna	Macro-fauna	Meio-fauna	Pro-karyotes	Viruses
39ºN	1 day	Open-box#1	Diatoms	Core A	X	X			X	X	X	X
39ºN	1 day	Open-box#1	Diatoms	Core B			X		X	X	X	X
39ºN	1 day	Open-box#1	Diatoms	Core C							X	X
39ºN	1 day	Open-box#2	Cyanobacteria	Core A	X	X			X	X	X	X
39ºN	1 day	Open-box#2	Cyanobacteria	Core B			X		X	X	X	X
39ºN	1 day	Open-box#2	Cyanobacteria	Core C							X	X
39ºN	1 day	Mesh#1	Cyanobacteria	Core A*				X	X	X
39ºN	1 day	Mesh#2	Cyanobacteria	Core A*				X	X	X
39ºN	1 day	Mesh#3	Cyanobacteria	Core A*				X	X	X
39ºN	58 days	Open-box#3	Diatoms	Core A	X	X			X	X	X	X
39ºN	58 days	Open-box#3	Diatoms	Core B			X		X	X	X	X
39ºN	58 days	Open-box#3	Diatoms	Core C							X	X
39ºN	58 days	Open-box#4	Cyanobacteria	Core A	X	X			X	X	X	X
39ºN	58 days	Open-box#4	Cyanobacteria	Core B			X		X	X	X	X
39ºN	58 days	Open-box#4	Cyanobacteria	Core C							X	X
39ºN	58 days	Mesh#4	Cyanobacteria	Core A*				X	X	X
39ºN	58 days	Mesh#5	Cyanobacteria	Core A*				X	X	X
39ºN	58 days	Mesh#6	Cyanobacteria	Core A*				X	X	X
1ºN	2 days	Open-box#5	Diatoms	Core A	X	X			X	X	X	X
1ºN	2 days	Open-box#5	Diatoms	Core B	X		X		X	X	X	X
1ºN	2 days	Open-box#5	Diatoms	Core C							X	X
1ºN	2 days	Open-box#6	Cyanobacteria	Core A	X	X			X	X	X	X
1ºN	2 days	Open-box#6	Cyanobacteria	Core B	X		X		X	X	X	X
1ºN	2 days	Open-box#6	Cyanobacteria	Core C							X	X
1ºN	2 days	Mesh#7	Diatoms	Core A*				X	X	X
1ºN	2 days	Mesh#8	Cyanobacteria	Core A*				X	X	X
1ºN	51 days	Mesh#9	Cyanobacteria	Core A*				X	X	X
1ºN	51 days	Open-box#7	Diatoms	Core A	X	X			X	X	X	X
1ºN	51 days	Open-box#7	Diatoms	Core B	X		X		X	X	X	X
1ºN	51 days	Open-box#7	Diatoms	Core C							X	X
1ºN	51 days	Open-box#8	Cyanobacteria	Core A	X	X	X		X	X	X	X
1ºN	51 days	Open-box#8	Cyanobacteria	Core B	X				X	X	X	X
1ºN	51 days	Open-box#8	Cyanobacteria	Core C							X	X
X: analyzed parameters
*Cores from the mesh-type incubation box were recovered after the collection of the holothurian in the box.

## Sheet: Suppl_Table2
Supplementary Table 2. Isotopic compositions of holothurians incubated with 13C- and 15N-labeled algae at stations 39ºN and 1ºN.
Area	Added algae	Incubation period	Taxon		δ13C (‰)	Dδ13C (‰)	Dδ13C-2SD (‰)		δ15N (‰)	Dδ15N (‰)	Dδ15N-2SD (‰)
Eutrophic (39ºN)	Cyanobacteria	1 day	Scotoplanes globosa		-15.8965	0.0151306	-0.455914		9.85317	0.241814	-0.944469
			Scotoplanes globosa		-16.36	-0.448356	-0.919401		9.93141	0.320056	-0.866228
			Scotoplanes globosa		-16.4105	-0.498854	-0.969899		9.76739	0.156036	-1.03025
Eutrophic (39ºN)	Cyanobacteria	58 days	Scotoplanes globosa		-16.25	-0.338388	-0.809433		11.5456	1.93423	0.747943
			Scotoplanes globosa		-15.6812	0.230451	-0.240594		12.8445	3.23319	2.0469
Oligotrophic (1ºN)	Cyanobacteria	2 days	Psychropotes longicauda		-13.5919	3.38964	1.49056		15.9301	0.179973	-2.04989
Oligotrophic (1ºN)	Cyanobacteria	51 days	Psychropotes longicauda		-15.9332	1.04837	-0.85071		17.1056	1.3554	-0.874463
Oligotrophic (1ºN)	Diatom	2 days	Deima validum		-16.5197	0.461797	-1.43728		14.1868	-1.56337	-3.79323

## Sheet: Suppl_Table3
Supplementary Table 3. Macrofaunal isotopic compositions in sediments incubated with 13C- and 15N-labeled algae at Station 39ºN.
Area	Added phytoplankton	Incubation period	Taxon		δ13C (‰)	Dδ13C (‰)	Dδ13C-2SD (‰)		δ15N (‰)	Dδ15N (‰)	Dδ15N-2SD (‰)
Eutrophic (39ºN)	Cyanobacteria	1 day	Bivalvia #5		-19.1693	1.24091	-3.5411		13.5378	4.46953	-1.35929
			Ostracoda #1		-22.2069	-2.51442	-7.29643		9.12075	-2.81457	-8.64339
			Copepoda #35		-24.922	-4.51934	-9.30135		9.08093	-3.13731	-8.96613
			Isopoda #6		-21.3509	0.450735	-4.33127		13.1223	2.01392	-3.8149
			Nematode #53		-22.0388	-2.04891	-6.83092		12.6986	0.936253	-4.89257
			Ampharetidae #1		-22.5306	-1.24122	-6.02322		11.2556	-0.114065	-5.94288
			Capitellidae #1		-21.3101	-0.759262	-5.54127		10.3395	-1.26759	-7.09641
			*Decapoda #1		-24.2089	-7.91554	-11.9231		4.85287	-10.4525	-16.2813
			*Glyceridae #1		-21.5705	-5.27712	-9.28469		12.5313	-2.77403	-8.60285
			Spionidae #3		-20.3015	2.48466	-2.29735		13.7749	3.93677	-1.89205
			Fauveliopsidae #3		-22.2929	-1.3345	-6.11651		9.60845	1.42561	-4.40321
			Paraonidae #1		-24.8842	-2.62821	-7.41022		7.18136	-1.59447	-7.42328
			*Sphaerodoridae #1		-21.4859	-5.19255	-9.20012		12.0386	-3.26675	-9.09557
			Echinodermata #1		-21.6355	-0.598991	-5.381		8.08453	-2.50853	-8.33734
			N.I. #8		-23.8925	-0.700713	-5.48272		9.03145	2.32266	-3.50616
Eutrophic (39ºN)	Cyanobacteria	58 days	Gastropoda #3		-21.1558	0.829977	-3.95203		13.5935	1.70188	-4.12693
			Ostracoda #8		-22.2137	-2.5212	-7.30321		13.0476	1.11232	-4.7165
			Copepoda #73		-24.4525	-4.04978	-8.83179		7.61541	-4.60283	-10.4316
			Isopoda #5		-21.8512	-0.0495806	-4.83159		7.17388	-3.93453	-9.76335
			Cumacea #1		-20.8625	0.819705	-3.9623		9.26177	0.926969	-4.90185
			Nematode #81		-19.6693	0.320586	-4.46142		11.261	-0.50132	-6.33014
			Nemertea #2		-22.5523	-2.63923	-7.42124		14.248	-0.529316	-6.35813
			*Syllidae #3		-21.5814	-5.28805	-9.29562		10.441	-4.86439	-10.6932
			Sabellidae #1		-19.8603	5.4	0.617994		9.68168	4.39874	-1.43008
			Spionidae #2		-21.2218	1.56443	-3.21758		15.8719	6.03378	0.204965
			Cirratulidae #1		-21.7759	0.867212	-3.9148		12.8918	5.59397	-0.234853
			*Pilargidae #1		-21.056	-4.7626	-8.77016		14.2687	-1.03664	-6.86545
			Ampharetidae #1		-21.1573	0.132054	-4.64996		12.5561	1.18648	-4.64234
			Bivalve #18		-20.6837	-0.273509	-5.05552		12.8049	3.73666	-2.09216
			Orbiniidae #1		-21.4744	-1.44385	-6.22586		13.3041	-2.0013	-7.83012
			N.I. #1		-20.2128	2.97899	-1.80302		15.7139	9.00515	3.17634
			N.I. #1		-20.1324	3.05937	-1.72264		15.3256	8.61685	2.78804
			N.I. #1		-20.0104	3.18135	-1.60066		8.69164	1.98285	-3.84596
			N.I. #1		-19.9205	3.27126	-1.51075		15.5082	8.79942	2.9706
Eutrophic (39ºN)	Diatom	1 day	Copepoda #19		-23.2233	-2.82065	-7.60266		8.26417	-3.95407	-9.78288
			Isopoda #1		-23.8926	-2.09089	-6.8729		7.93474	-3.17368	-9.00249
			Ostracoda #1		-29.2075	-9.51501	-14.297		2.12713	-9.80819	-15.637
			Bivalve #2		-14.154	6.25626	1.47425		22.249	13.1808	7.35194
			Nematode #68		-22.9715	-2.98161	-7.76362		8.7085	-3.05384	-8.88266
			Fauveliopsidae #1		-21.6488	-0.690354	-5.47236		9.24456	1.06172	-4.7671
			Nemertea #1		-21.8786	-1.96556	-6.74757		15.0998	0.322567	-5.50625
			Paraonidae #1		-20.7908	1.46522	-3.31679		12.1594	3.38358	-2.44523
			Chrysopetalidae #1		-27.5906	-5.77533	-10.5573		4.7373	-7.84291	-13.6717
			N.I. #1		-33.1295	-9.93769	-14.7197		0.701563	-6.00723	-11.836
			N.I. #1		-19.5416	3.65023	-1.13178		12.6989	5.99009	0.161271
Eutrophic (39ºN)	Diatom	58 days	Bivalvia #5		-18.7043	1.70595	-3.07606		21.4251	12.3569	6.5281
			Gastropoda #1		-17.2199	4.7659	-0.0161131		17.7051	5.81348	-0.0153379
			Nematode #41		-19.1684	0.821509	-3.9605		14.186	2.42366	-3.40516
			Isopoda #1		-21.2025	0.599152	-4.18286		15.4463	4.33784	-1.49098
			Copepoda #74		-24.3232	-3.9205	-8.70251		7.1134	-5.10484	-10.9337
			*Solenogastre #2		-22.1681	-5.87474	-9.88231		11.3504	-3.955	-9.78382
			Cirratulidae #2		-19.4433	3.19984	-1.58216		11.9826	4.68478	-1.14404
			Paraonidae #1		-16.1439	6.11217	1.33016		26.3556	17.5798	11.7509
			Cossuridae #3		-20.1724	0.795682	-3.98633		12.4818	1.70501	-4.1238
			*Trichobranchidae #1		-19.5127	-3.21934	-7.22691		15.4604	0.155006	-5.67381
			Orbiniidae #1		-19.9184	0.112244	-4.66976		15.1771	-0.128249	-5.95707
*Those taxa were not examined for background values, thus maximum δ13C and δ15N values among all macrofauna at each site were used for background values.
N.I. = not identified into phylum or order levels.

## Sheet: Suppl_Table4
Supplementary Table 4. Macrofaunal isotopic compositions in sediments incubated with 13C- and 15N-labeled algae at Station 1ºN.
Area	Added phytoplankton	Incubation periods	Taxon		δ13C (‰)	Dδ13C (‰)	Dδ13C-2SD (‰)		δ15N (‰)	Dδ15N (‰)	Dδ15N-2SD (‰)
Oligotrophic (1ºN)	Cyanobacteria	2 days	Copepoda #5		-20.3539	1.9317	-2.93477		11.715	2.11226	-5.92747
			Nematode #5		-28.7472	-4.81721	-9.68368		1.69514	-6.37995	-14.4197
			*Polynoidae #1		-19.2118	-1.71122	-6.57769		20.0783	-0.582083	-8.62182
			*Paralacydaniidae #1		-19.8936	-2.39295	-7.25942		16.5175	-4.14294	-12.1827
Oligotrophic (1ºN)	Cyanobacteria	51 days	Copepoda #7		-21.0727	1.21295	-3.65352		14.5998	4.99711	-3.04262
			Nematode #2		-29.4405	-5.51043	-10.3769		0.277163	-7.79793	-15.8377
			Isopoda #1		-24.3834	-2.69604	-7.56251		7.55991	-8.75173	-16.7915
			Gastropoda #1		-30.3455	-6.49638	-11.3628		0.494012	-13.1488	-21.1885
			N.I. #1		-22.1644	2.97081	-1.89566		11.5446	2.15374	-5.88599
			N.I. #1		-27.9019	-2.76673	-7.6332		1.68405	-7.70683	-15.7466
			N.I. #1		-22.1124	3.02281	-1.84366		12.6301	3.2392	-4.80053
			N.I. #1		-22.7975	2.3377	-2.52877		11.943	2.55213	-5.48761
			N.I. #2		-30.9336	-5.79844	-10.6649		-0.930853	-10.3217	-18.3615
Oligotrophic (1ºN)	Diatom	2 days	Nematode #2		-31.6406	-7.71052	-12.577		-1.64508	-9.72017	-17.7599
			Copepoda #2		-28.1721	-5.88652	-10.753		0.937232	-8.66549	-16.7052
			Holothuroidea #1		-18.9059	-1.92434	-6.79081		15.4199	-0.330254	-8.36999
			N.I. #1		-23.7147	1.42047	-3.446		11.7216	2.33075	-5.70898
Oligotrophic (1ºN)	Diatom	51 days	Nematode #1		-25.5431	-1.61306	-6.47953		7.84718	-0.227913	-8.26765
			Isopoda #3		-22.9892	-1.3019	-6.16837		9.44045	-6.87119	-14.9109
			Paraonidae #1		-27.0446	-5.56738	-10.4339		3.83732	-10.4898	-18.5295
			Bivalve #1		-20.1928	-0.479963	-5.34643		17.2742	-0.210385	-8.25012
			Ostracoda #1		-29.4749	-7.4391	-12.3056		3.12347	-7.70223	-15.742
*Those taxa were not examined for background values, thus maximum δ13C and δ15N values among all macrofauna at each site were used for background values.
N.I. = not identified into phylum or order levels.

## Sheet: Suppl_Table5
Supplementary Table 5. Meiofaunal isotopic compositions in sediments incubated with 13C- and 15N-labeled algae at Station 39ºN.
Area	Added phytoplankton	Incubation period	Taxon	Depth in sediment (cm)	Number of idividuals		δ13C (‰)	Dδ13C (‰)	Dδ13C-2SD (‰)		δ15N (‰)	Dδ15N (‰)	Dδ15N-2SD (‰)
Eutrophic (39ºN)	Cyanobacteria	1 day	Harpacticoids	0-5	36		-20.6802	-0.101588	-1.64154		11.9613	4.4442	1.01027
			Harpacticoids	0-5	14		-20.5693	0.00935943	-1.53059		8.87223	1.35513	-2.07881
			Harpacticoids	2-5	23		-16.8829	3.69576	2.1558		14.835	7.31785	3.88392
			Nematodes	0-1	1		-20.8218	0.256468	-1.12782		15.2193	3.39727	-0.0271947
			Nematodes	0-1	186		-20.6681	0.410201	-0.974084		12.3291	0.507075	-2.91739
			Nematodes	0-1	107		-20.9244	0.153836	-1.23045		13.976	2.154	-1.27046
			Nematodes	0-1	142		-22.4734	-1.39517	-2.77945		11.9389	0.116933	-3.30753
			Nematodes	1-2	166		-20.7326	0.34572	-1.03856		11.9145	0.0925378	-3.33192
			Nematodes	1-2	157		-21.3627	-0.284413	-1.6687		13.4019	1.57992	-1.84454
			Nematodes	2-3	185		-19.6673	1.41102	0.0267336		13.7419	1.91989	-1.50457
			Nematodes	2-3	98		-21.2967	-0.218458	-1.60274		6.16687	-5.65514	-9.0796
			Nematodes	3-5	140		-20.0273	1.05094	-0.333344		15.1573	3.33532	-0.0891407
			Nematodes	3-5	1		-19.1288	1.94946	0.565171		15.3198	3.49775	0.0732883
			Nematodes	3-5	75		-19.8683	1.20999	-0.174291		13.096	1.27402	-2.15044
			Nematodes	1-2	83		-20.3701	0.7082	-0.676085		11.2895	-0.532467	-3.95693
			Nematodes	2-3	55		-23.8245	-2.74624	-4.13053		-0.427916	-12.2499	-15.6744
			Nematodes	3-5	101		-19.2177	1.86056	0.476277		10.8664	-0.955602	-4.38006
			Desmoscolecida	0-5	188		-21.0672	0.952585	0.167252		9.49613	0.754511	-0.258237
			Desmoscolecida	0-5	150		-20.8665	1.15322	0.36789		10.6874	1.94582	0.933073
			Desmoscolecida	1-5	29		-20.6923	1.32745	0.542117		4.11349	-4.62813	-5.64088
			Foraminifera	0-2	16		-23.0218	-0.515771	-3.70836		0.061051	1.97977	-1.82796
			Foraminifera	0-3	25		-22.8081	-0.302112	-3.4947		2.92211	4.84082	1.0331
			Foraminifera	2-3	14		-23.2283	-0.722329	-3.91492		0.275229	2.19395	-1.61378
			Foraminifera	3-5	20		-21.1344	1.37155	-1.82104		5.38101	7.29973	3.492
			Foraminifera	3-5	25		-23.2229	-0.716929	-3.90952		1.69944	3.61816	-0.189567
			Foraminifera	1-5	11		-21.7233	0.782666	-2.40992		-2.16196	-0.243243	-4.05097
			Polychaetes	0-1	2		-19.7829	-1.03711	-4.23711		12.2941	8.48522	-3.55301
			Polychaetes	0-1	1		-20.3129	-1.56713	-4.76713		12.0065	8.19766	-3.84058
			Polychaetes	0-1	1		-18.4453	0.300468	-2.89953		15.3563	11.5474	-0.490829
			Polychaetes	0-1	1		-19.6322	-0.886413	-4.08641		11.1261	7.31722	-4.72102
			Polychaetes	0-1	1		-19.3093	-0.563514	-3.76351		10.8927	7.08382	-4.95441
			Polychaetes	2-3	1		-19.9931	-1.2473	-4.4473		11.3101	7.50124	-4.53699
			Polychaetes	2-3	1		-20.3082	-1.56239	-4.76239		11.9406	8.13177	-3.90647
			Polychaetes	2-3	2		-19.55	-0.804236	-4.00424		12.6319	8.82304	-3.2152
			Polychaetes	3-5	1		-19.9596	-1.21384	-4.41384		14.589	10.7802	-1.25807
			Polychaetes	2-5	6		-20.2516	-1.50576	-4.70576		9.87632	6.06746	-5.97078
Eutrophic (39ºN)	Cyanobacteria	58 days	Harpacticoids	0-5	39		-20.7755	-0.196882	-1.73683		13.0534	5.53629	2.10236
			Harpacticoids	0-5	3		-19.158	1.42069	-0.11926		12.4914	4.97433	1.5404
			Harpacticoids	0-5	22		-18.2545	2.32418	0.784231		32.7017	25.1846	21.7507
			Harpacticoids	0-5	26		-21.7594	-1.18077	-2.72072		9.2423	1.7252	-1.70873
			Harpacticoids	0-5	50		-25.9366	-5.35795	-6.8979		10.2855	2.7684	-0.665532
			Harpacticoids	0-5	34		-22.028	-1.44931	-2.98926		12.1686	4.65152	1.21759
			Harpacticoids	0-5	-		-20.5337	0.0449071	-1.49505		9.78323	2.26613	-1.16781
			Nematodes	0-1	266		-20.3562	0.722058	-0.662227		21.1194	9.29742	5.87296
			Nematodes	0-1	265		-16.4805	4.59782	3.21353		44.6999	32.8779	29.4534
			Nematodes	1-2	198		-18.6533	2.42498	1.04069		22.7178	10.8958	7.4713
			Nematodes	1-2	289		-17.2317	3.8466	2.46232		35.3962	23.5742	20.1497
			Nematodes	1-2	30		-20.1891	0.889133	-0.495152		14.2206	2.39863	-1.02584
			Nematodes	2-3	192		-20.2246	0.853644	-0.530641		15.4783	3.65634	0.231875
			Nematodes	2-3	172		-21.2495	-0.171187	-1.55547		15.6891	3.8671	0.442641
			Nematodes	3-5	108		-22.5763	-1.49799	-2.88227		18.113	6.29103	2.86657
			Nematodes	3-5	125		-22.5517	-1.47343	-2.85772		13.2278	1.40578	-2.01868
			Nematodes	0-1	170		-20.8614	0.216834	-1.16745		10.6963	-1.1257	-4.55016
			Nematodes	0-1	468		-20.9336	0.144712	-1.23957		8.95623	-2.86578	-6.29024
			Nematodes	0-1	468		-19.3276	1.75069	0.366406		10.6198	-1.20223	-4.62669
			Nematodes	1-2	131		-20.1144	0.963892	-0.420393		11.9769	0.154924	-3.26954
			Nematodes	2-3	126		-21.2063	-0.128051	-1.51234		11.5355	-0.286461	-3.71092
			Nematodes	3-5	100		-21.3415	-0.263179	-1.64746		13.2637	1.44168	-1.98278
			Desmoscolecida	0-5	216		-20.8473	1.17244	0.38711		36.8729	28.1313	27.1186
			Desmoscolecida	0-5	182		-18.9027	3.11701	2.33168		24.4547	15.7131	14.7003
			Desmoscolecida	0-1	101		-21.0961	0.923642	0.138309		7.19786	-1.54375	-2.5565
			Desmoscolecida	0-5	184		-22.0845	-0.0647591	-0.850092		6.16535	-2.57626	-3.58901
			Foraminifera	0-2	12		-23.7232	-1.21725	-4.40984		1.89041	3.80913	0.00140089
			Foraminifera	0-2	22		-23.388	-0.882007	-4.0746		3.12571	5.04443	1.2367
			Foraminifera	2-3	18		-23.4925	-0.986497	-4.17909		4.65094	6.56965	2.76193
			Foraminifera	2-3	31		-23.805	-1.29906	-4.49165		1.88446	3.80318	-0.00455185
			Foraminifera	3-5	23		-23.4781	-0.972171	-4.16476		3.13743	5.05615	1.24842
			Foraminifera	3-5	36		-23.1424	-0.636439	-3.82903		3.93344	5.85216	2.04443
			Foraminifera	0-1	17		nd				0.209216	2.12794	-1.67979
			Foraminifera	0-2	17		-24.2914	-1.78541	-4.978		0.149173	2.06789	-1.73984
			Foraminifera	0-2	10		-22.6101	-0.104084	-3.29667		1.51646	3.43518	-0.37255
			Foraminifera	1-3	49		-22.0621	0.443885	-2.7487		2.83548	4.7542	0.94647
			Foraminifera	1-3	-		-23.2969	-0.790916	-3.9835		4.36707	6.28579	2.47806
			Foraminifera	2-3	20		-23.4215	-0.915487	-4.10808		-0.248741	1.66998	-2.13775
			Foraminifera	2-5	16		-23.6744	-1.1684	-4.36099		-1.92752	-0.00880063	-3.81653
			Foraminifera	3-5	27		-23.9634	-1.45739	-4.64998		-0.209096	1.70962	-2.0981
			Foraminifera	3-5	18		-23.1544	-0.64844	-3.84103		-0.982607	0.936112	-2.87162
			Foraminifera	3-5			nd				0.136453	2.05517	-1.75256
			Polychaetes	1-2	2		-20.1436	-1.39785	-4.59785		7.80141	3.99255	-8.04568
			Polychaetes	1-2	1		-21.3546	-2.60878	-5.80878		3.04786	-0.760998	-12.7992
			Polychaetes	1-3	5		-26.6912	-7.94545	-11.1454		5.749	1.94014	-10.0981
			Polychaetes	2-3	2		-22.5715	-3.82575	-7.02575		5.45669	1.64783	-10.3904
			Polychaetes	2-3	1		-20.2187	-1.47293	-4.67293		11.9498	8.14093	-3.8973
			Polychaetes	3-5	1		-18.5176	0.228146	-2.97185		15.1979	11.389	-0.649231
			Polychaetes	3-5	1		-29.6022	-10.8564	-14.0564		5.34366	1.5348	-10.5034
			Polychaetes	3-5	1		-18.368	0.377737	-2.82226		17.2887	13.4798	1.4416
			Polychaetes	3-5	1		-19.2985	-0.552755	-3.75275		16.5347	12.7259	0.687638
			Polychaetes	0-1	2		-19.0523	-0.306541	-3.50654		10.0453	6.23642	-5.80182
			Polychaetes	2-3	1		-19.303	-0.55725	-3.75725		10.1322	6.32337	-5.71487
			Polychaetes	2-3	3		-18.8824	-0.136662	-3.33666		10.2992	6.49035	-5.54788
			Polychaetes	2-3	1		-19.4568	-0.711062	-3.91106		-1.9241	-5.73296	-17.7712
			Polychaetes	0-5	10		-19.0683	-0.322521	-3.52252		11.2164	7.4075	-4.63074
			Polychaetes	0-5	1		-19.456	-0.710178	-3.91018		10.5419	6.73302	-5.30521
			Polychaetes	0-5	1		-19.6618	-0.916056	-4.11606		11.1266	7.31769	-4.72055
			Polychaetes	0-5	10		-20.2305	-1.48468	-4.68468		13.1902	9.38137	-2.65686
			Polychaetes	0-5	1		-21.1022	-2.35639	-5.55639		10.885	7.07609	-4.96214
Eutrophic (39ºN)	Diatom	1 day	Harpacticoids	0-5	33		-20.145	0.433636	-1.10632		10.6178	3.10072	-0.333209
			Harpacticoids	0-3	77		-19.9537	0.624937	-0.915017		11.6675	4.15037	0.716437
			Nematodes	0-1	227		-19.5031	1.57513	0.19085		13.264	1.44198	-1.98248
			Nematodes	0-1	-		-20.7023	0.376021	-1.00826		13.5454	1.7234	-1.70106
			Nematodes	0-1	72			21.0783	19.694		13.8418	2.01984	-1.40462
			Nematodes	0-1	70		-21.6043	-0.526022	-1.91031		11.981	0.159	-3.26546
			Nematodes	1-2	137		-20.1322	0.946083	-0.438202		12.2303	0.408308	-3.01615
			Nematodes	1-2	113		-19.8545	1.22382	-0.160462		10.3915	-1.43046	-4.85492
			Nematodes	1-2	113		-23.7043	-2.62599	-4.01027		12.1684	0.346417	-3.07804
			Nematodes	2-3	126		-22.6624	-1.58411	-2.96839		11.7991	-0.0229302	-3.44739
			Nematodes	2-3	108		-21.0889	-0.0106034	-1.39489		9.7455	-2.07651	-5.50097
			Nematodes	2-3	29		-22.7748	-1.69649	-3.08078		11.1479	-0.674147	-4.09861
			Nematodes	3-5	115		-21.24	-0.161711	-1.546		12.5071	0.685112	-2.73935
			Nematodes	3-5	1		-16.932	4.14631	2.76202		14.1303	2.30825	-1.11621
			Nematodes	3-5	1		-18.1957	2.88261	1.49833		19.0409	7.21892	3.79445
			Nematodes	3-5	1		-18.5609	2.5174	1.13312		15.4228	3.60079	0.17633
			Nematodes	3-5	71		-22.4213	-1.34305	-2.72734		13.3798	1.55777	-1.86669
			Desmoscolecida	0-5	85		-21.2782	0.74156	-0.0437732		6.09803	-2.64359	-3.65634
			Desmoscolecida	0-5	239		-21.8244	0.195318	-0.590015		11.6464	2.90479	1.89204
			Foraminifera	0-2	7		-20.0477	2.45826	-0.734327		-1.22661	0.692106	-3.11562
			Foraminifera	0-2	20		-24.0775	-1.57157	-4.76415		-0.511073	1.40765	-2.40008
			Foraminifera	0-5	21		-22.4117	0.0942452	-3.09834		-1.62656	0.292162	-3.51557
			Foraminifera	2-3	11		-23.0629	-0.55695	-3.74954		-2.68657	-0.76785	-4.57558
			Foraminifera	3-5	26		-24.216	-1.71006	-4.90265		-2.13571	-0.21699	-4.02472
			Polychaetes	0-1	1		-18.9245	-0.178738	-3.37874		16.6218	12.813	0.774738
			Polychaetes	0-1	4		-21.1635	-2.4177	-5.6177		7.55437	3.74551	-8.29272
			Polychaetes	0-1	1		-22.8198	-4.07401	-7.27401		14.7897	10.9809	-1.05738
			Polychaetes	1-2	1		-21.4501	-2.70435	-5.90435		7.82236	4.0135	-8.02473
			Polychaetes	1-2	1		-20.9592	-2.21345	-5.41345		8.30036	4.4915	-7.54673
			Polychaetes	2-3	8		-20.5201	-1.77435	-4.97435		11.4626	7.65372	-4.38452
			Polychaetes	2-3	4		-20.4256	-1.67984	-4.87984		11.6321	7.82323	-4.21501
			Polychaetes	3-5	2		-18.4633	0.282495	-2.91751		16.0498	12.241	0.202745
			Polychaetes	3-5	1		-18.4073	0.338533	-2.86147		16.3255	12.5167	0.47844
			Polychaetes	3-5	1		-19.1673	-0.421544	-3.62154		14.8088	10.9999	-1.03834
			Polychaetes	3-5	1		-19.6151	-0.869279	-4.06928		14.3337	10.5248	-1.5134
			Bivalvia	0-1	2		-17.755	1.64496	-1.55504		15.5931	5.79753	-6.2407
			Bivalvia	1-2	1		-18.5601	0.839913	-2.36009		14.7819	4.98636	-7.05187
			Bivalvia	2-3	1		-18.1398	1.26024	-1.93976		13.5993	3.80376	-8.23447
Eutrophic (39ºN)	Diatom	58 days	Harpacticoids	0-3	30		-1.60425	18.9744	17.4344		75.2754	67.7583	64.3244
			Harpacticoids	0-3	36		-17.5005	3.07819	1.53824		20.9794	13.4623	10.0284
			Nematodes	0-1	393		-16.4269	4.65141	3.26713		27.8426	16.0206	12.5961
			Nematodes	0-1	393		-16.7619	4.31634	2.93205		20.3301	8.50811	5.08365
			Nematodes	0-1	574		-15.5553	5.52295	4.13867		24.596	12.774	9.34952
			Nematodes	0-1	574		-18.9859	2.09241	0.70812		13.5281	1.70612	-1.71834
			Nematodes	1-2	163		-18.1591	2.91914	1.53485		31.5384	19.7164	16.2919
			Nematodes	1-2	247		-11.0496	10.0286	8.64436		43.7351	31.913	28.4886
			Nematodes	2-3	105		-21.3775	-0.299208	-1.68349		12.7067	0.884691	-2.53977
			Nematodes	2-5	202		-21.1804	-0.102078	-1.48636		16.5361	4.71408	1.28962
			Nematodes	3-5	89		-22.1564	-1.07815	-2.46243		12.645	0.822945	-2.60152
			Desmoscolecida	0-1	132		-23.3539	-1.33417	-2.1195		16.4606	7.71901	6.70626
			Desmoscolecida	0-5	153		-17.1177	4.90201	4.11668		16.7901	8.04844	7.03569
			Desmoscolecida	1-5	99		-20.2945	1.72526	0.939929		9.15531	0.413696	-0.599053
			Foraminifera	0-2	13		-26.1631	-3.65713	-6.84972		-0.277898	1.64082	-2.16691
			Foraminifera	0-2	12		-23.1317	-0.625714	-3.8183		-2.06052	-0.141803	-3.94953
			Foraminifera	2-3	38		-23.5407	-1.03471	-4.2273		-0.479603	1.43912	-2.36861
			Foraminifera	2-3	20		-23.8336	-1.32766	-4.52025		-5.30372	-3.385	-7.19272
			Foraminifera	2-3	20		-23.6504	-1.14444	-4.33703		-1.34278	0.575939	-3.23179
			Foraminifera	2-3	20		-23.778	-1.27203	-4.46462		1.69917	3.61789	-0.189837
			Foraminifera	3-5	19		-23.2751	-0.769092	-3.96168		-2.74005	-0.82133	-4.62906
			Foraminifera	3-5	24		-24.0412	-1.53518	-4.72777		-2.16167	-0.242947	-4.05067
			Foraminifera	3-5	24		-24.037	-1.53103	-4.72362		-1.54603	0.372687	-3.43504
			Polychaetes	0-2	4		-15.0583	3.68747	0.487467		26.442	22.6332	10.5949
			Polychaetes	2-3	1		-14.8597	3.88611	0.686111		24.5155	20.7066	8.6684
			Polychaetes	2-3	1		-9.11529	9.6305	6.4305		43.0625	39.2537	27.2154
			Polychaetes	3-5	1		-18.9451	-0.199334	-3.39933		14.1723	10.3635	-1.67476
			Polychaetes	3-5	1		-19.8507	-1.10494	-4.30494		13.5219	9.713	-2.32523
			Polychaetes	3-5	2		-13.0167	5.72906	2.52906		31.8771	28.0682	16.03
			Polychaetes	3-5	1		-13.1037	5.64209	2.44209		30.8417	27.0328	14.9946
nd = not determined.

## Sheet: Suppl_Table6
Supplementary Table 6. Meiofaunal isotopic compositions in sediments incubated with 13C- and 15N-labeled algae at Station 1ºN.
Area	Added phytoplankton	Incubation period	Taxon	Depth in sediment (cm)	Number of idividuals		δ13C (‰)	Dδ13C (‰)	Dδ13C-2SD (‰)		δ15N (‰)	Dδ15N (‰)	Dδ15N-2SD (‰)
Oligotrophic (1ºN)	Cyanobacteria	2 days	Harpacticoids	0-5	25		-21.886	0.159251	-4.36724		7.39759	4.86766	0.372943
			Harpacticoids	0-3	11		-23.4029	-1.35758	-5.88407		7.88318	5.35326	0.858536
			Harpacticoids	0-5	23		nd				3.54061	1.01068	-3.48404
			Nematodes	0-1	171		-23.787	0.231203	-1.79207		6.63001	-2.04751	-5.01568
			Nematodes	0-1	154		-24.7176	-0.699388	-2.72266		6.79818	-1.87934	-4.84751
			Nematodes	1-5	161		-23.3684	0.649773	-1.3735		7.05548	-1.62204	-4.59021
			Nematodes	0-1	151		-23.4449	0.573244	-1.45003		6.71262	-1.96491	-4.93307
			Nematodes	1-2	152		-22.7867	1.23149	-0.791781		10.0145	1.33695	-1.63122
			Nematodes	1-5	197		-24.4555	-0.437283	-2.46055		7.70793	-0.969589	-3.93776
			Nematodes	2-5	192		-22.9741	1.04411	-0.979162		8.5415	-0.136026	-3.1042
			Desmoscolecida	0-5	11		nd				5.84714	-2.83038	-5.79855
			Foraminifera	0-1	16		-28.4743	-5.93493	-6.73992		3.09901	3.40916	-3.60864
			Foraminifera	0-1	20		-21.862	0.677351	-0.127643		4.78153	5.09168	-1.92613
			Foraminifera	1-3	25		nd				1.47422	1.78437	-5.23344
			Foraminifera	1-5	27		nd				4.51598	4.82613	-2.19167
			Foraminifera	3-5	18		nd				1.10908	1.41924	-5.59857
			Foraminifera	0-1	35		-22.9024	-0.363083	-1.16808		4.20742	4.51757	-2.50024
			Foraminifera	1-3	31		-22.723	-0.183657	-0.988651		3.18416	3.49431	-3.52349
			Foraminifera	3-5	16		nd				6.6452	6.95535	-0.0624574
			Polychaetes	0-5	6		-29.783	-7.24366	-9.21228		0.70709	-2.54103	-15.793
Oligotrophic (1ºN)	Cyanobacteria	51 days	Harpacticoids	0-5	10		-26.1083	-4.06302	-8.58951		9.51938	6.98945	2.49473
			Harpacticoids	0-5	39		-24.8405	-2.7952	-7.32169		9.72882	7.19889	2.70417
			Nematodes	0-1	138		-25.1268	-1.10867	-3.13193		16.7706	8.09311	5.12494
			Nematodes	0-1	168		-24.9695	-0.951369	-2.97464		14.614	5.93651	2.96834
			Nematodes	1-2	82		-26.0253	-2.00709	-4.03036		4.79798	-3.87954	-6.84771
			Nematodes	1-5	210		-26.3284	-2.31019	-4.33346		7.33459	-1.34293	-4.3111
			Nematodes	2-5	153		-27.1655	-3.14735	-5.17062		6.45353	-2.22399	-5.19216
			Nematodes	0-1	189		-24.6031	-0.58489	-2.60816		8.7093	0.0317762	-2.93639
			Nematodes	1-5	329		-26.8639	-2.84569	-4.86896		9.24728	0.569753	-2.39842
			Foraminifera	0-1	42		-26.3032	-3.76385	-4.56884		6.13342	6.44357	-0.574239
			Foraminifera	0-1	55		-26.2327	-3.69334	-4.49833		6.45519	6.76534	-0.252468
			Foraminifera	1-3	49		-23.5952	-1.05585	-1.86084		22.0656	22.3758	15.358
			Foraminifera	1-3	48		-27.1691	-4.62978	-5.43478		5.45806	5.76821	-1.2496
			Foraminifera	3-5	19		-26.4178	-3.87846	-4.68346		5.98132	6.29148	-0.726329
			Foraminifera	3-5	30		-26.5468	-4.00743	-4.81243		4.98553	5.29568	-1.72213
			Foraminifera	0-1	49		-24.0756	-1.53621	-2.34121		7.05473	7.36489	0.34708
			Foraminifera	1-3	27		-22.261	0.278402	-0.526592		7.31968	7.62983	0.612023
			Foraminifera	3-5	42		-23.6485	-1.10912	-1.91412		7.88845	8.1986	1.18079
			Polychaetes	0-5	6		-27.1559	-4.6165	-6.58513		6.74608	3.49796	-9.75398
Oligotrophic (1ºN)	Daitom	2 days	Harpacticoids	0-5	20		-23.3492	-1.30389	-5.83038		9.40959	6.87966	2.38494
			Harpacticoids	0-5	21		-22.3014	-0.25608	-4.78257		10.1192	7.58929	3.09457
			Nematodes	0-1	165		-23.1159	0.902264	-1.121		9.88208	1.20456	-1.76361
			Nematodes	0-5	27		-24.0979	-0.0797009	-2.10297		5.73855	-2.93897	-5.90714
			Nematodes	1-5	190		-23.377	0.641136	-1.38213		7.32641	-1.35111	-4.31928
			Nematodes	0-1	236		-22.2775	1.74067	-0.282601		11.061	2.38345	-0.584716
			Nematodes	1-2	152		-24.7069	-0.688757	-2.71203		4.83965	-3.83788	-6.80605
			Nematodes	2-5	178		-25.2773	-1.25909	-3.28236		7.08236	-1.59516	-4.56333
			Desmoscolecida	0-5	30		nd				6.53315	-2.14437	-5.11254
			Foraminifera	0-1	30		-22.9066	-0.367281	-1.17228		13.5445	13.8546	6.83682
			Foraminifera	0-5	18		nd				3.03998	3.35013	-3.66767
			Foraminifera	1-5	19		nd				3.93281	4.24296	-2.77485
			Foraminifera	0-1	40		-23.8005	-1.26118	-2.06618		6.51933	6.82948	-0.188328
			Foraminifera	1-3	33		nd				4.25885	4.569	-2.44881
			Foraminifera	3-5	37		-23.7996	-1.26023	-2.06522		4.16216	4.47231	-2.5455
			Foraminifera	3-5	-		-21.5533	0.986099	0.181105		9.72061	10.0308	3.01296
			Polychaetes	0-5	7		nd				-1.08339	-4.33151	-17.5834
			Polychaetes	0-5	7		nd				6.70215	3.45403	-9.7979
Oligotrophic (1ºN)	Diatom	51 days	Harpacticoids	0-5	15		-22.7985	-0.753254	-5.27974		13.8441	11.3141	6.8194
			Nematodes	0-1	242		-21.7458	2.27242	0.249149		16.8057	8.12814	5.15998
			Nematodes	0-1	221		-23.7416	0.276526	-1.74674		13.9843	5.30681	2.33864
			Nematodes	1-2	155		-25.7256	-1.7074	-3.73067		7.88158	-0.795945	-3.76411
			Nematodes	1-3	139		-23.2393	0.778915	-1.24435		13.0398	4.36228	1.39411
			Nematodes	2-3	89		-25.8933	-1.87516	-3.89843		5.82177	-2.85575	-5.82392
			Nematodes	3-5	128		-26.427	-2.40879	-4.43206		5.8866	-2.79093	-5.75909
			Nematodes	3-5	79		-26.0871	-2.06889	-4.09216		6.51831	-2.15921	-5.12738
			Foraminifera	0-1	61		10.1411	32.6805	31.8755		116.468	116.778	109.76
			Foraminifera	0-1	53		-24.6435	-2.1041	-2.90909		7.94344	8.25359	1.23578
			Foraminifera	0-1	-		-26.1117	-3.57236	-4.37735		8.31596	8.62611	1.60831
			Foraminifera	0-1	-		37.6262	60.1656	59.3606		207.255	207.565	200.547
			Foraminifera	1-3	46		-23.9545	-1.41517	-2.22016		6.37732	6.68747	-0.330331
			Foraminifera	1-5	59		-25.5943	-3.05493	-3.85993		5.75216	6.06231	-0.955499
			Foraminifera	3-5	15		nd				5.54735	5.8575	-1.16031
nd = not determined.

## Sheet: Suppl_Table7
Supplementary Table 7. Results of the main tests of the analyses of variance carried out to identify significant differences in prokaryotic abundance, enzymatic activities, viral abundances and viral production rates in the experimental systems at stations 39°N and 1°N. Please also refer to Figures 4-6. ns=not significant (P > 0.05); * = P < 0.05; ** = P < 0.01; *** = P < 0.001
Main Tests		39° N			1°N
	Source	Sum of squares	p-F	P	Sum of squares	p-F	P
Prokaryotic Abundance	TIME	170000000000000	0.32	ns	18000000000000	0.069	ns
	TYPE	39000000000000	0.074	ns	67000000000000	0.25	ns
	TIMExTYPE	140000000000000	0.26	ns	300000000000000	1.1	ns
Aminopeptidase activity	TIME	29	31	***	1.6	16	***
	TYPE	110	110	***	2.9	30	***
	TIMExTYPE	9.9	10	**	1.4	15	***
β-Glucosidase Avtivity	TIME	4.8e-05	1.1	ns	0.00073	6.9	**
	TYPE	0.00078	17	***	0.0079	75	***
	TIMExTYPE	1.9e-05	0.43	ns	0.0013	12	**
Viral Abundance	TIME	2.2e+16	1.1	ns	4.1e+16	29	***
	TYPE	1e+18	52	***	1.2e+17	88	***
	TIMExTYPE	7.7e+16	4	*	1.1e+16	8	**
Viral	TIME	6.7e+16	14	***	1.6e+16	23	***
Production	TYPE	1.7e+17	35	***	3.1e+16	46	***
	TIMExTYPE	1.8e+16	3.8	*	8500000000000000	12	***

## Sheet: Suppl_Table8
Supplementary Table 8. Results of the pairwise tests carried out to identify significant differences in prokaryotic abundance, enzymatic activities, viral abundances and viral production rates in the in situ control (background) cores and in the in situ experimental systems at stations 39°N and 1°N. The factors included in the analyses were “time” (initial, intermediate 1-2 days and final 51-58 d…
	Pairwise Tests	39°N				1°N
		Within level:	contrasts:	t	P	Within level:	contrasts:	t	P
Viral Abundance	TIMExTYPE (TIME)	BKG	initial, 1d	0.89	ns	BKG	initial, 2d	1.1	ns
			initial, 58d	1.5	ns		initial, 51d	0.029	ns
			1d, 58d	1.8	ns		2d, 51d	1	ns
		DIA	1d, 58d	2.2	ns	DIA	2d, 51d	4.8	**
		CYA	1d, 58d	1.2	ns	CYA	2d, 51d	7.2	**
	TIMExTYPE (TYPE)	1d	BKG, DIA	7.4	**	2d	BKG, DIA	7.6	**
			BKG, CYA	9	***		BKG, CYA	8	**
			DIA, CYA	2.9	*		DIA, CYA	0.31	ns
		58d	BKG, DIA	5	**	51d	BKG, DIA	7.1	**
			BKG, CYA	3.6	*		BKG, CYA	8.1	***
			DIA, CYA	0.79	ns		DIA, CYA	1.2	ns
Viral Production	TIMExTYPE (TIME)	BKG	initial, 1d	1.4	ns	BKG	initial, 2d	2	ns
			initial, 58d	0.71	ns		initial, 51d	3	*
			1d, 58d	1.5	ns		2d, 51d	1.4	ns
		DIA	1d, 58d	2.9	*	DIA	2d, 51d	7.2	**
		CYA	1d, 58d	3.7	*	CYA	2d, 51d	2.3	ns
	TIMExTYPE (TYPE)	1d	BKG, DIA	5.9	**	2d	BKG, DIA	9.7	***
			BKG, CYA	4.7	**		BKG, CYA	7.4	**
			DIA, CYA	2	ns		DIA, CYA	2.1	ns
		58d	BKG, DIA	5.8	**	51d	BKG, DIA	4.1	*
			BKG, CYA	4.8	**		BKG, CYA	4.9	**
			DIA, CYA	0.8	ns		DIA, CYA	1.9	ns
Aminopeptidase Activity	TIMExTYPE (TIME)	BKG	initial, 1d	2	ns	BKG	initial, 2d	1.4	ns
			initial, 58d	1.3	ns		initial, 51d	0.81	ns
			1d, 58d	0.94	ns		2d, 51d	0.92	ns
		DIA	1d, 58d	5.6	**	DIA	2d, 51d	6.7	**
		CYA	1d, 58d	5.7	**	CYA	2d, 51d	5.2	**
	TIMExTYPE (TYPE)	1d	BKG, DIA	7.1	**	2d	BKG, DIA	6.7	**
			BKG, CYA	8.5	**		BKG, CYA	4.9	*
			DIA, CYA	2.8	*		DIA, CYA	2.2	ns
		58d	BKG, DIA	9.4	***	51d	BKG, DIA	2.4	ns
			BKG, CYA	13	***		BKG, CYA	1.2	ns
			DIA, CYA	1.4	ns		DIA, CYA	1.4	ns
β-Glucosidase Activity	TIMExTYPE (TIME)	BKG	initial, 1d	1	ns	BKG	initial, 2d	1.1	ns
			initial, 58d	1.4	ns		initial, 51d	0.35	ns
			1d, 58d	0.37	ns		2d, 51d	0.81	ns
		DIA	1d, 58d	0.19	ns	DIA	2d, 51d	1.3	ns
		CYA	1d, 58d	0.95	ns	CYA	2d, 51d	4.3	*
	TIMExTYPE (TYPE)	1d	BKG, DIA	1.2	ns	2d	BKG, DIA	5	**
			BKG, CYA	3	*		BKG, CYA	4.3	*
			DIA, CYA	2.1	ns		DIA, CYA	1.9	ns
		58d	BKG, DIA	0.65	ns	51d	BKG, DIA	5.4	**
			BKG, CYA	4.3	*		BKG, CYA	12	***
			DIA, CYA	4	*		DIA, CYA	6.7	**

## Sheet: Suppl_Table9
Supplementary Table 9. The inventory of C originated from 13C- and 15N-labeled diatom or bacteria at each experimental site. Note that the amounts in both macrofaunal and meiofaunal biomass were expressed as μgC m-2, while the others were expressed as mgC m-2.
		Supplied amount	Sedimentary TOC*	Macrofaunal biomass**	Meiofaunal biomass**	Porewater DIC*
		mg C m-2	mg C m-2	μgC m-2	μgC m-2	mgC m-2
1N	Diatom-initial	137.5
	Diatom-2d-a		5.60341	0	0	n.d.
	Diatom-2d-b		n.d.			n.d.
	Diatom-51d-a		4.18242	0	1.1615	n.d.
	Diatom-51d-b		6.32122			n.d.
	Cyanobacteria-initial	254.2
	Cyano-2d-a		n.d.	0	0	n.d.
	Cyano-2d-b		4.19708			n.d.
	Cyano-51d-a		79.4794	0	0	n.d.
	Cyano-51d-b		23.9656			n.d.
39N	Diatom-initial	215
	Diatom-1d		28.4309	0.0654845	1.2461	0.00856453
	Diatom-58d		1.73713	4.20128	3.0325	n.d.
	Cyanobacteria-initial	295.5
	Cyano-1d		84.8621	0	0.1256	0.956493
	Cyano-58d		0	0.99178	0.3974	n.d.
*Examined down to 10 cm depth in sediments
**Examined down to 5 cm depth in sediments
n.d.: not determined due to low leveles of 13C-enrichments.
